# Supplementary material for: Interspecies quorum sensing signals modulate multicellular organization and enhance contact-dependent antagonism in Vibrio cholerae
Source: Nat Commun. 2026 Jun 8;17:7273. doi: 10.1038/s41467-026-74086-w (PMC13402604; doi:10.1038/s41467-026-74086-w)
Supplement: Supplementary file 3 — Supplementary Software [file 41467_2026_74086_MOESM3_ESM.zip]

Archive with 4 entries (4 files):
- Mathematical Model.ipynb
- __MACOSX/._Mathematical Model.ipynb
- Mathematical Model.pdf
- __MACOSX/._Mathematical Model.pdf
