# Supplementary material for: Interspecies quorum sensing signals modulate multicellular organization and enhance contact-dependent antagonism in Vibrio cholerae
Source: Nat Commun. 2026 Jun 8;17:7273. doi: 10.1038/s41467-026-74086-w (PMC13402604; doi:10.1038/s41467-026-74086-w)
Supplement: Supplementary file 13 — Source Data File [file 41467_2026_74086_MOESM13_ESM.xlsx]

## Sheet: Figure 1
	B in vivo Conjugation Efficiency (%)					C
	Vc WT x Vc WT J13		Vc WT x Vc WT J13 + Ec			Vc:Ec Ratio	in vitro conjugation efficiency (%)
	0 hpi	6 hpi	0 hpi	6hpi		1:2	0.0519231
	1	47.2222	1	39.5833			0.0435714
	1	30	1	32.1739			0.5
	1	53.3333	1	32.8571		1:1	0.204167
	1	60	1	5			0.0440278
	1	19.5652	1	6.66667			0.255
	1	30.4348	1	6.66667		2:1	0.585227
	1	75	1	6.78571			0.402778
	1	57.1429	1	57.1429			0.441964
	1	79.1667	1	29.4118		10:1	3.44444
		87.5		26.7857			4.19231
				28.2609			3.10897
						100:1	5.42029
	Note: Placeholder value of '1' was used for plotting the 0hpi time point, but actual value is "no transconjugants detected".						3.94385
							3
						No Ec	5.88158
							2.77961
							5.875

## Sheet: Figure 2
	A	V. cholerae only					V. cholerae + E. coli						C in vivo Conjugation Efficiency (%)
	Conjugation Efficiency (%)	replicates					replicates						Vc WT x Vc WT J13		Vc ΔtcpC x Vc ΔtcpC J13
	Vc WT	4.80303	3.16667	8.23529	2.61364	2.17033	0.0122489	0.0296537	0.00847619	0.019895	0.0888889		0 hpi	6 hpi	0 hpi	6 hpi
	Vc ΔVipA	4.81618	1.92857	2.29167	9	1.7756	0.0202614	0.107	0.051581	0.105783	0.034375		1	47.2222	1	10
	Vc ΔMshA	3.17043	1.55556	1.61061	5.71429	5.76923	0.0226496	0.006	0.0488095	0.45625	0.0417391		1	30	1	36.3636
	Vc ΔPilA	3.48901	1.41758	1.33681	1.72917	7.12454	0.0285354	0.0625	0.0270833	0.075	0.0401786		1	53.3333	1	35.8209
	Vc ΔTcpC	0.710784	0.60114	0.110968	0.9625	0.0416667	0.00266447	0.0176692	0.00572917	0.00693277	0.005		1	60	1	13.3333
	Vc ΔFlaA	3.13725	2.15909	2.83333	8.15789	1.35714	0.00850694	0.00198214	0.00129371	0.0777778	0.0514706		1	19.5652	1	18.8889
	Vc ΔWaaL	3.18885	2.71429	9.53947	2.82051	3.1	0.00055844	0.00883929	0.0232639	0.00916667	0.279412		1	30.4348	1	6.31579
	Vc ΔVpsL	0.644231	3.57143	3.42105	4.72222	0.607143	0.0591912	0.0320346	0.0744444	0.283333	0.064375			75		5.2381
	Vc ΔVpsA	2.59722	7.07071	9.3125	7.5		0.00371212	0.00700893	0.00168333	0.018				57.1429		16.2162
	∆TcpC ∆VpsL ∆PilA	0.4025	0.210714	0.625			0.120238	0.104911	0.451389					79.1667		21.875
														87.5		29.1304
													Note: Placeholder value of '1' was used for plotting the 0hpi time point, but actual value is "no transconjugants detected".

## Sheet: Figure 3
	A Conjugation Efficiency (%)				B Relative fold change in expression
	No Ec	+ Ec	+ Ec ΔluxS			No Ec				+ Ec WT				+Ec ΔluxS
	9.66667	1.17391	11.5		toxT	1	1	1	1	1.29365	0.829602	0.816945	1.5986	0.701365	2.04122	1.20715
	3.33333	0.666667	4		toxR	1	1	1	1	0.847449	1.22917	0.852563	1.09526	0.458628	0.928037	1.20834
	5.83333	1.77778	12.1739		tcpP	1	1	1	1	0.178344	0.590315	0.335843	0.480142	1.05766	0.960608	1.18478
	4.28571	1.66667	12		tcpH	1	1	1		0.676907	0.163232	0.368867		1.5099	0.752734	1.01451
	8.94737	0.875	7.66667		tcpA	1	1	1		1.13818	0.397396	0.548537		1.59684	1.13787	1.07778
					tcpC	1	1	1	1	0.822723	0.015697	0.17859	0.199601	1.21336	3.55682	0.685765
					tcpD	1	1	1	1	0.63799	0.0505891	0.183336	1.13032	2.6102	1.60376	1.16193
					hapA	1	1	1		3.50562	5.15893	5.79754		0.502165	1.32945	0.502992
					hapR	1	1	1		3.69491	2.38277	6.88875		1.25687	1.70747	1.41594

## Sheet: Figure 4
	A Conjugation Efficiency (%)								D V. cholerae CFU Recovered										E Prey E. coli recovered from Solid Agar Competition					F Prey E. coli recovered from Liquid Culture Competition
	Donor	Recipient	+Ec?	Replicates					2740-80 WT x Ec WT			2740-80 WT x Ec ΔluxS			2740-80 ΔT6SS x Ec ΔluxS				Vc WT x Ec WT	30000	170000	100000		Vc WT x Ec WT	210000000	390000000	9000000000
	∆TCP	WT	no	0.70936	0.054717	0.464286			0 hpi	6 hpi	24 hpi	0 hpi	6 hpi	24 hpi	0 hpi	6 hpi	24 hpi		Vc WT x EcΔluxS	220000	150000	420000		Vc WT x EcΔluxS	460000000	250000000	15000000000
	WT	∆TCP	no	0.512821	0.0441667	0.223182		Exp 1	1430	4300	1200	1710	2000	2100	1630	4500	1800		Vc ΔT6 x Ec WT	2200000	2300000	4700000		Vc ΔT6 x Ec WT	200000000	470000000	900000000
	WT	WT	no	2.97403	4.59064	3.52941			1320	44000	2400	1300	8000	6000	1360	1500	3000		Vc ΔT6 x EcΔluxS	4400000	2500000	2900000		Vc ΔT6 x EcΔluxS	330000000	350000000	2400000000
	WT	WT	yes	0.0125	0.0928571	0.0407143			1510	33000	30000	1460	4800	1400	1420	2100	2200
										1500	6000		3600	13000		3000	1100
								Exp 2	1300	5000	22000	1820	2200	24000	1700	1800	7000
									1460	20000	26000	1630	8000	14000	1630	900	1300
									1710	5700	29000	1400	18000	10000	1100	1500	2100
										1500	21000		2100	28000		1900	4000
								Exp 3	1100	80000	43000	1300	14000	1700	1400	12000	1700
									1300	5700	30000	1200	30000	1000	1600	1600	3300
									1700	6600	4600	1600	15000	1100	1300	1700	21000
										8000	3700		14000	1600		2800	4800
									E. coli CFU Recovered
									2740-80 WT x Ec WT			2740-80 WT x Ec ΔluxS			2740-80 ΔT6SS x Ec ΔluxS
									0 hpi	6 hpi	24 hpi	0 hpi	6 hpi	24 hpi	0 hpi	6 hpi	24 hpi
								Exp 1	1100	10000	18000	1310	6000	24000	1460	54000	28000
									1320	3000	1790	1470	19000	17000	1530	14000	110000
									1540	4600	26000	1600	9000	18000	1400	16000	25000
										1900	6800		5700	13000		15000	700000
								Exp 2	1400	13000	20000	1210	26000	9000	1380	26000	600000
									1330	15000	7400	1430	26000	80000	1310	30000	16000
									1650	16000	1140	1700	16000	13000	1290	15000	43000
										5600	22000		14000	23000		60000	16000
								Exp 3	1400	2200	4000	1600	28000	52000	1700	90000	11000
									1300	30000	4400	1300	47000	26000	1400	140000	55000
									1100	20000	3400	1200	21000	30000	1300	60000	9000
										7000	4600		25000	16000		110000	20000
								Note: Data were pooled from 3 separate experiments

## Sheet: Figure 5
	B										C
	Conjugation efficiency		Biological replicates								Vc CFU recovery (Log10)		Biological replicates
	Strain name	Figure name	i	ii	iii	iv	v	Avrg	SEM		Strain name	Figure name	i	ii	iii	iv	v	Avrg	SEM
		No Ec	0.113924	0.0702128	0.181818	0.075	0.118367	0.111864	2.00423			No Ec	8.71455	8.48806	8.34242	8.45315	8.48646	8.49693	0.0605533
	NEB10	+ WT Ec	0.0291667	0.0232143	0.0375	0.0141176	0.013125	0.0234247	0.460344		NEB10	+ WT Ec	8.67455	9.20412	8.68124	9.02048	8.95244	8.90657	0.102035
	MV62	+ Isolate1	0.024	0.0596154	0.05	0.03375	0.0269231	0.0388577	0.687134		MV62	+ Isolate1	8.80275	8.53774	8.60206	8.71945	8.90065	8.71253	0.065701
	MV63	+ Isolate2	0.0366667	0.03375	0.05	0.00944444	0.0173469	0.0294416	0.720964		MV63	+ Isolate2	8.89375	8.71945	8.38021	9.0751	8.78342	8.77039	0.114689
	MV64	+ Isolate3	0.0438596	0.0322222	0.0428571	0.0133333	0.0264706	0.0317486	0.564483		MV64	+ Isolate3	8.57853	8.7611	8.62325	8.87849	8.9677	8.76181	0.0737545
	MV65	+ Isolate4	0.0446154	0.0333333	0.0136364	0.0328125	0.0233333	0.0295462	0.521447		MV65	+ Isolate4	8.63552	8.7288	8.64345	8.46941	8.9841	8.69226	0.0841931
	MV66	+ Isolate5	0.0271739	0.0307692	0.055	0.0288889	0.031405	0.0346474	0.514196		MV66	+ Isolate5	8.7749	8.92605	8.60206	8.77815	8.85236	8.7867	0.0538673
	MV67	+ Isolate6	0.03	0.017451	0.0473684	0.0142857	0.0133333	0.0244877	0.644953		MV67	+ Isolate6	8.86144	9.52068	8.57978	8.91606	8.80275	8.93614	0.156917
	MV47	+ Isolate7		0.05	0.05	0.02	0.0414286	0.0403571	0.708008		MV47	+ Isolate7		8.8198	8.60206	8.90309	8.92014	8.81127	0.0731011
	MV48	+ Isolate8		0.0316667	0.045	0.0164286	0.0261364	0.0298079	0.596337		MV48	+ Isolate8		8.60206	8.60206	8.96179	8.75111	8.72925	0.085101
	MV42	+ Isolate9		0.0234568	0.01	0.0166667	0.0105882	0.0151779	0.31442		MV42	+ Isolate9		8.72652	8.60206	8.7611	9.03574	8.78135	0.0914121

## Sheet: Figure 6
	A	V. cholerae CFU Recovered							B	larva survival (%)			C	Competitive Index
		C6706 WT			C6706 ΔtcpC					C6706 WT	C6706 ΔtcpC			WT x ΔtcpC			WT x ΔtcpC x Ec
		0 hpi	6 hpi	24 hpi	0 hpi	6 hpi	24 hpi		0 hpi	100	100			0 hpi	6 hpi	24 hpi	0 hpi	6 hpi	24 hpi
		1600	9000	780	1500	7000	210		24 hpi	63.1579	64.9123			0.888889	0.03	0.363636	0.777778	1.2	0.511111
		1800	12000	1460	1700	1200	270		48 hpi	63.1579	64.9123			1.28571	0.411765	0.296296	1.25	0.66	0.692308
		1900	8000	1120	1700	1200	160							2	0.0809524	0.403846	1.11111	0.375	0.52381
		1800	12000	960	1900	9000	110							1.2	0.275	0.135	0.857143	0.3	0.511111
		1700	5100	1800	2100	3000	1700							1.23529	0.128571	0.342857	0.666667	0.235294	0.0333333
		1600	6700	4000	1600	9000	1300							1	0.168	0.205	1.125	0.517241	0.266667
		1800	8000	2400	2100	3000	2600							1	0.131818	0.222222	1	0.1	0.857143
		1700	4000	2700	1700	1000	1900							1	0.117073	0.270588	1	0.553191	0.17
		1900	5100	550	1800	10000	280							1.57143	0.297297	0.363636	1.57143	0.297297	0.525
			7000	410		24000	290							0.746032	0.153846	0.296296	0.85	0.153846	0.37
			1500	410		1100	240							1.28571	0.25	0.403846	0.935065	0.25	0.295238
				510		2700	180							0.75	0.380952	0.135	1.32836	0.3	0.44
				4700		8000	480								0.518519			0.947368
				8000			460								0.26			0.542857
				8000			640											0.69697
															0.0103296	0.0554485

## Sheet: Figure S1
	A	Conjugation efficiency (%)																			B Conjugation efficiency (%)
		Exponential									Stationary										2740-80		KW3
		High Initial Density			Medium Initial Density			Low Initial Density			High Initial Density			Medium Initial Density			Low Initial Density				No Ec	+ Ec	No Ec	+ Ec
	0 hrs	0	0	0	0	0	0	0	0	0	0	0	0	0	0	0	0	0	0		1.98807	0.96875	1.04762	0.0384615
	2 hrs	0.654971	6.5	0.0884615	0.276429	0.496154	0.951923	0.27193	0.0214286	0.405357	0.27193	0.41886	1.01587	0.00325	0.00321429	0.0446667	0.925	0.697802	0.0555556		2.19048	0.110638	1.11111	0.21
	3 hrs	33.6667	12.0221	6.64835	6.2013	24.1667	1.78889	0.0883459	0.0787879	0.0416667	0.0883459	0.0104524	0.01	0.0383333	0.00154762	0.144444	0.118333	0.69697	0.141667		2.96774	0.021021	1.08824	0.076087
																							0.589744	0.0846154

## Sheet: Figure S2, S3, S4
	Figure S2					Figure S3B					Figure S4
	Conjugation Efficiency (%)					Conjugation Efficiency (%)					Recovered CFU E. coli
	WT		∆tcpC			Vc WT	Vc WT + Ec	Vc ∆luxQ	Vc ∆luxQ + Ec		WT			∆luxS
	0 hrs	3 hrs	0 hrs	3 hrs		9.6875	1.20714	0.916667	1.41667		0 hpi	6 hpi	24 hpi	0 hpi	6 hpi	24 hpi
	1	0.541667	1	0.1875		7.45098	0.352941	1.77083	1.10227		1500	3000	6000	600	2000	14000
	1	2.5	1	1.46		10.5625	2	2.28947	1.95455		3000	5000	2000	3750	7000	3000
	1	0.241667	1	0.614286							2400	12000	1000	3600	2000	4000
	Note: Placeholder value of '1' was used for plotting the 0hpi time point, but actual value is "no transconjugants detected".										3150	7000	8000	3600	17000	3000
											2250	4000	9000	1950	2000	1000
	Figure S3A
	Conjugation efficiency (%)
	∆luxS	Rep 1	Rep 2	Rep 3	Rep 4	Rep 5	Rep 6	Mean	Stdev
	1:1	0.0361111	0.0482759	0.0825	0.0818182	0.0415094	0.0439024	0.0556862	0.0208796
	1:2	0.106509	0.0744186	0.0366667	0.076	0.102857	0.0888889	0.08089	0.0253943
	1:4	0.135747	0.0939394	0.0728571	0.0961538	0.0791667	0.0984375	0.0960502	0.0219497
	1:8	0.135593	0.0727273	0.05	0.10625	0.09	0.108696	0.0938777	0.0300015
	1:16	0.107143	0.0628571	0.0705882	0.084375	0.104348	0.1	0.0882185	0.018579
	1:32	0.1	0.107143	0.0833333	0.0823529	0.1	0.117647	0.0984127	0.0136859
	1:64	0.0730769	0.0805556	0.102041	0.123333	0.104762	0.11875	0.10042	0.0201233
	no E.coli	0.114286	0.0918919	0.1	0.102564	0.106452	0.116667	0.10531	0.00923712
	WT	Rep 1	Rep 2	Rep 3	Rep 4	Rep 5	Rep 6	Mean	Stdev
	1:1	0.0212121	0.0271429	0.0266667	0.0383333	0.0283333	0.0172727	0.0264935	0.00716846
	1:2	0.0418605	0.044	0.072093	0.0424242	0.0368421	0.05	0.04787	0.0125988
	1:4	0.069697	0.0220339	0.0648649	0.0488889	0.0425	0.0585366	0.0510869	0.0174029
	1:8	0.0352941	0.0568182	0.0289157	0.0533333	0.045	0.0769231	0.0493807	0.0171229
	1:16	0.0866667	0.0636364	0.0489796	0.05	0.0736842	0.0775	0.0667445	0.0152733
	1:32	0.1125	0.044898	0.0465116	0.1125	0.0769231	0.0904762	0.0806348	0.0302752
	1:64	0.092	0.078	0.0425	0.088	0.111765	0.113043	0.0875514	0.0259884
	no E.coli	0.153846	0.0820513	0.115152	0.10625	0.116667	0.109677	0.113941	0.023219
	∆lsrK	Rep 1	Rep 2	Rep 3	Rep 4	Rep 5		Mean	Stdev
	1:1	0.0454545	0.03375	0.0225	0.026	0.025		0.0305409	0.00933666
	1:2	0.0566667	0.0357143	0.034	0.0222222	0.035		0.0367206	0.0124441
	1:4	0.032	0.037037	0.0316667	0.05	0.0452381		0.0391884	0.00816038
	1:8	0.05	0.048	0.0425	0.0558824	0.0457143		0.0484193	0.00501814
	1:16	0.0425	0.0491525	0.045	0.0689655	0.0411765		0.0493589	0.0113739
	1:32	0.0483871	0.03	0.0396825	0.0617647	0.0485714		0.0456812	0.0117924
	1:64	0.0724138	0.0744186	0.054	0.0888889	0.075		0.0729443	0.0124479
	no E.coli	0.0759259	0.0952381	0.0912281	0.1075	0.111111		0.0962006	0.0140242
	∆lsrR	Rep 1	Rep 2	Rep 3	Rep 4	Rep 5	Rep 6	Mean	Stdev
	1:1	0.0254902	0.03	0.075	0.0257143	0.0514286	0.04	0.0412722	0.01929
	1:2	0.02125	0.02375	0.0666667	0.0472222	0.0652174	0.0639535	0.04801	0.0209935
	1:4	0.0357143	0.0342857	0.0275362	0.04	0.0457143	0.0526316	0.0393137	0.00889662
	1:8	0.0444444	0.0594595	0.0571429	0.0551724	0.065	0.06	0.0568699	0.00692748
	1:16	0.05	0.0352941	0.0765957	0.0613636	0.0866667	0.0558824	0.0609671	0.0184939
	1:32	0.0526316	0.0512821	0.03375	0.05	0.0692308	0.0863636	0.0572097	0.0181818
	1:64	0.0742857	0.042	0.0469697	0.0736842	0.0703704	0.0592593	0.0610949	0.014043
	no E.coli	0.117857	0.0978261	0.125	0.11	0.119231	0.096875	0.111131	0.0117024

## Sheet: Figure S5
YFP intensity of individual cells	Biosensor alone	Ec	Ec ∆luxS	Ec ∆lsrK	Ec ∆lsrR	ISOLATE1	ISOLATE2	ISOLATE3	ISOLATE4	ISOLATE5	ISOLATE6	ISOLATE7	ISOLATE8	ISOLATE9	Vc WT	Vc ∆luxQ	Vc ∆T6SS∆luxQ
	306.871	436.79	281.677	810.725	498.448	586.331	514.22	441.609	349.412	441.39	347.277	602.617	331.461	309.415	528.403	374.328	521.721
	293.841	374.462	277.192	802.47	644.654	587.996	622.686	442.077	436.286	423.699	419.713	678.754	304.663	274.381	645.217	593.653	577.441
	287.454	364.41	276.878	780.899	653.803	614.838	605.878	435.849	558.094	431.891	485.661	574.458	363.39	278.236	631.387	458.136	641.55
	288.997	429.437	270.464	686.309	630.846	616.175	572.06	401.443	509.676	357.852	411.331	702.751	362.576	284.415	527.283	658.549	367.572
	283.665	381.632	282.642	770.81	646.71	556.804	595.842	429.471	492.847	389.686	491.43	561.612	309.174	289.774	541.632	341.155	468.238
	294.311	501.771	284.11	774.212	576.887	702.077	501.531	436.688	464.449	435.778	451.759	667.34	298.304	289.297	565.409	339.015	390.921
	286.3	495.726	277.681	602.553	546.353	609.864	504.627	391.381	463.512	427.767	375.272	542.816	385.131	297.825	450.122	430.212	434.129
	305.672	395.028	276.715	724.596	623.688	540.33	579.049	302.399	410.776	452.054	471.49	515.316	337.025	283.153	573.734	338.566	534.862
	314.601	367.421	280.56	522.466	511.69	504.996	555.039	408.623	572.687	402.401	423.792	570.756	291.161	291.579	650.187	517.333	664.774
	291.455	482.125	279.362	586.479	589.407	565.749	588.91	431.32	544.925	395.405	454.465	575.185	451.929	294.328	354.554	441.479	579.125
	286.152	519.748	272.552	792.069	564.337	572.789	528.688	454.624	598.159	398.2	436.786	556.363	294.593	305.296	483.771	356.902	598.953
	282	438.619	283.451	640.438	621.23	671.895	506.601	395.109	432.052	406.417	459.572	587.488	327.568	275.08	435.588	603.915	530.089
	302.879	470.18	274.595	589.204	492.259	596.991	634.631	372.747	439.718	527.503	385.326	612.043	342.144	282.959	418.668	456.325	449.569
	287.171	370.397	286.52	819.38	486.973	651.415	567.973	370.158	499.659	382.333	444.725	704.038	291.676	281.933	540.304	541.227	542.216
	295.237	470.407	282.704	708.861	541.193	608.201	607.977	374.727	535.826	443.731	454.853	706.128	292.467	283.546	544.591	458.416	393.358
	286.078	494.117	286.644	710.14	584.215	609.53	605.567	379.402	511.901	422.309	488.489	561.243	361.829	297.129	564.104	603.65	415.241
	308.368	396.102	286.888	733.341	551.412	566.208	581.266	438.007	473.179	447.481	410.91	597.586	306.164	297.27	511.866	403.755	577.713
	291.019	518.058	284.76	616.462	535.15	657.168	526.856	389.84	380.013	424.63	492.975	688.466	304.416	278.486	673.437	490.31	610.783
	284.636	432.947	273.207	587.377	613.51	545.295	566.85	441.696	504.325	392.786	413.025	610.739	352.986	283.912	649.201	435.216	501.967
	337.511	409.822	280.117	827.514	489.482	465.364	578.727	399.72	409.526	455.418	534.296	732.138	331.892	302.365	460.83	462.084	686.229
	281.332	328.744	274.286	931.583	682.238	519.29	529.156	398.276	373.724	326.22	510.155	678.005	305.01	284.73	702.428	478.385	526.594
	301.33	401.689	281.647	831.457	626.677	455.907	591.887	384.789	459.475	475.375	368.726	611.512	372.91	288.238	512.137	429.128	475.179
	318.562	399.431	276.03	539.56	565.623	512.071	567.858	357.075	520.322	382.491	360.556	598.132	298.893	288.543	575.404	332.176	369.277
	300.713	432.875	289.805	656.849	644.948	635.658	611.248	455.669	423.253	442.542	407.69	654.869	371.369	276.595	582.22	498.26	441.51
	303.89	472.548	278.64	629.622	641.909	579.039	551.769	396.98	577.249	358.208	410.613	536.194	307.667	296.911	503.983	609.287	520.563
	307.132	471.553	292.143	832.71	642.493	503.987	608.628	422.327	472.213	483.497	408.295	581.373	311.754	300.017	632.091	510.874	600.664
	312.428	492.5	276.521	749.439	623.015	609.434	693.832	431.724	487.79	377.204	446.517	572.059	335.193	276.687	505.442	385.43	395.759
	333.13	376.028	271.901	655.785	680.351	624.646	601.11	432.659	563.064	495.56	380.76	572.807	343.986	312.297	581.99	485.265	549.105
	313.544	442.385	269.02	723.293	581.443	669.59	606.029	328.237	463.071	387.376	437.321	574.164	295.564	283.713	586.108	540.153	403.694
	326.119	482.6	275.801	480.452	631.238	568.784	647.981	421.377	548.846	396.104	320.787	604.642	312.276	272.099	699.954	581.482	626.736
	324.174	484.037	281.114	691.453	517.194	559.484	548.138	456.225	430.971	515.568	554.894	504.914	295.906	303.11	601.11	413.708	616.812
	299.926	392.792	271.209	768.302	582.867	647.814	658.258	450.958	533.329	439.387	473.73	661.432	296.104	280.061	592.172	341.442	447.234
	288.842	442.548	279.674	555.103	661.15	508.511	569.87	327.201	373.476	411.547	370.03	627.25	355.626	288.979	458.236	362.714	530.375
	293.072	455.245	271.083	696.563		706.473	568.682	410.403	526.1	484.637	302.9	539.158	295.164	290.337	355.098	509.257	494.874
	357.177	414.573	270.679	715.405		532.048	571.718	403.487	520.384	433.395	457.473	618.093	348.554	280.982	527.689	519.856	484.555
	302.796	461.109	270.645	775.064		695.882	525.425	394.394	503.053	437.561	332.336	731.41	307.703	270.575	489.181	372.189	697.528
	330.836	514.472	278.696	678.995		568.656	547.321	375.936	453.6	465.488	402.81	486.305	327.312	287.727	558.1	429.675	523.232
	308.768	409.787	278.553	633.578		652.55	644.219	409.071	420.09	481.393	387.515	564.234	367.257	292.111	576.788	469.612	424.422
	291.417	468.94	283.606	569.273		507.434	616.073	418.153	419.712	381.798	442.401	573.536	306.131	290.401	447.318	518.192	435.94
	343.327	512.936	280.811	656.09		550.527	593.906	471.084	490.438	456.74	482.25	499.171	295.082	275.369	476.769	385.918	496.729
	306.622	449.911	269.178	616.35		603.995	652.444	392.842	468.915	358.08	303.72	516.081	355.553	293.159	536.542	484.278	397.853
	311.174	332.987	292.521	395.324		550.433	611.822	405.723	499.927	349.935	469.156	601.45	343.599	280.379	460.183	439.036	498.592
	339.841	382.928	266.601	399.315		540.911	553.841	433.793	388.592	425.555	610.797	655.259	332.575		573.962	452.76	476.42
	328.306	442.636	275.871	635.842		594.756	595.056	372.963	463.585	384.752	526.539	662.95	312.439		507.873	358.554	507.649
	296.214	444.706	274.04	561.183		504.65	655.933	357.797	500.133	416.313	429.976	637.848	320.613		517.054	586.247	423.132
	299.78	457.907	283.16	725.77		583.258	663.704	417.759	411.055	414.686	377.023	623.353	297.702		469.187	335.201	409.553
	281.834	423.074	279.454	554.809		520.55	578.124	356.168	423.522	407.544	367.951	504.4	310.294		659.724	365.6	415.545
	289.436	504.14	281.711	767.057		563.037	629.772	377.506	469.954	379.871	375.493	560.258	291.239		450.64	327.195	426.199
	289.532	508.366	275.922	454.528		678.509	577.343	369.381	512.118	544.62	370.944	524.83	304.488		686.514	399.825	519.932
	295.339	461.479	309.051			605.259	530.031	414.726	523.431	456.128	381.488	588.326	334.026		588.286	315.097	492.933
	284.248	454.331	320.36			557.613	634.428	370.47	502.541	366	358.887	644.984	304.946		434.142	327.515	433.782
	311.094	430.069	315.348			640.986	663.667	410.792	545.049	426	308.683	601.753	318.968		514.846	571.928	600.561
	351.243	474.546	316.476			582.378	529.884	383.494	473.074	426.699	455.27	539.973	336.56		548.23	561.382	604.541
	292.29	483.099	317.572			532.099	604.529	368.959	451.419	381.705	362.673	653.887	298.429		627.24	475.903	505.199
	306.886	501.922	313.829			566.974	592.399	383.339	454.932	484.247	472.515	607.009	349.797		454.667	506.242	424.824
	303.28	444.997	309.196			596.309	680.537	427.132	546.763	454.29	519.335	654.789	401.024		640.802	480.744	413.181
	333.096	538.312	323.798			538.064	518.198	376.776	454.331	384.71	438.131	524.972	340.343		461.175	518.882	519.594
	374.073	395.772	320.878			597.928	556.763	425.368	403.558	401.377	443.911	694.51	301.867		328.504	547.117	460.131
	295.613	436.201	321.132			610.225	616.899	432.94	485.011	463.104	497.665	564.358	324.898		440.635	318.377	499.047
	294.176	511.574	325.008			536.269	454.76	401.046	459.981	419.801	402.312	606.523	370.922		366.736	369.621	477.381
	285.463	418.321	332.891			596.799	604.724	355.583	533.335	353.368	370.889	542.129	329.964		563.762	335.406	464.487
	283.277	530.384	319.296			519.959	637.258	371.125	352.425	381.382	381.255	638.294	298.615		349.335	397.907	377.528
	285.57	392.013	326.395			566.67	547.802	388.661	369.333	394.66	410.668	612.591	333.062		599.443	439.726	370.839
	302.398	521.93	326.152			546.428	576.976	442.812	438.138	437.798	402.489	569.148	299.269		457.366	532.738	451.288
	318.951	478.971	330.517			644.852	581.308	413.59	414.591	409.925	352.412	630.987	375.358		617.804	312.303	453.531
	301.406	466.078	336.755			583.898	593.668	358.885	454.201	415.085	388.628	549.041	329.42		587.898	453.632	419.25
	295.887	486.471	316.467			575.334	574.462	351.13	474.811	455.611	393.302	624.068	323.105		473.195	540.081	563.773
	290.721	440.154	325.394			476.26	610.277	369.061	442.488	355.064	371.747	579.711	362.458		547.906	559.793	441.577
	317.131	446.938	318.481			530.371	589.987	404.266	429.783	374.577	343.303	549.414	324.474		343.094	327.967	474.489
	304.399	495.363	328.667			541.117	489.973	349.267	450.303	478.663	428.359	693.643	392.644		646.075	436.429	562.639
	289.149	371.066	325.004			569.665	538.676	462.721	481.64	338.493	348.977	543.783	319.728		624.755	410.872	514.415
	301.153	467.95	319.725			640.241	517.282	415.247	416.829	479.985	358.608	655.601	398.962		586.026	549.378	502.279
	292.665	461.406	319.778			533.111	570.297	329.009	542.148	423.541	376.229	579.634	313.488		594.138	512.103	477.829
	295	481.207	310.991			529.069	702.375	400.146	515.02	382.778	461.497	668.678	294.086		692.398	460.135	646.997
	301.254	473.01	321.372			633.196	642.207	435.568	479.664	428.824	537.011	511.793	301.049		489.679	329.045	506.161
	292.282	447.791	315.012			506.942	520.911	384.484	448.288	370.36	378.104	590.588	312.559		540.456	379.126	464.01
	318.398	449.747	307.135			572.002	636.534	424.167	405.392	362.429	330.614	596.348	350.184		610.146	350.135	452.814
	311.095	452.66	327.221			568.969	581.74	475.879	494.092	417.966	421.546	570.397	353.265		429.918	569.723	439.423
	330.735	366.725	320.625			533.598	497.808	410.853	460.641	360.454	339.176	570.842	367.026		359.082	325.093	382.738
	305.521	378.058	323.155			527.426	682.449	427.102	518.438	407.632	359.965	495.222	315.694		395.23	565.283	478.781
	310.538	373.093	313.909			604.501	620.968	370.165	372.079	393.652	377.099	654.352	380.319		426.014	536.574	417.05
	284.507	501.39	320.199			564.007	703.51	402.609	509.472	401.904	386.231	571.479	299.727		805.222	516.416	414.478
	318.907	470.173	317.768			531.16	565.256	375.586	445.041	423.69	408.486	630.885	291.715		356.38	323.671	491.084
	292.328	394.938	317.244			585.305	778.264	389.585	412.995	458.76	496.568	678.847	298.833		369.265	321.761	606.883
	345.531	344.502	314.475			499.246	506.678	428.385	399.89	379.268	484.096	596.553	323.198		465.267	326.878	477.13
	307.723	498.122	326.503			556.934	615.639	407.219	458.823	407.469	425.2	567.511	382.185		501.419	551.686	456.522
	292.02	463.673	321.34			514.24	633.922	424.559	466.67	415.192	438.58	550.224	376.838		487.689	468.111	470.468
	312.518	491.91	320.631			558.874	682.342	413.268	449.929	401.28	381.425	621.517	294.808		477.425	325.307	644.375
	301.47	520.399	326.265			500.083	545.323	437.296	514.685	388.257	393.192	571.629	316.23		384.402	399.406	480.735
	312.789	456.127	313.766			530.974	519.209	441.785	469.735	366.345	420.413	609.407	294.958		543.562	430.847	364.475
	298.998	502.998	321.193			466.165	679.298	328.648	478.889	427.592	428.413	620.51	351.165		343.691	365.796	395.411
	301.202	466.248	329.361			553.636	667.733	348.127	540.256	370.348	432.518	540.607	344.101		387.914	589.659	466.491
	323.478	497.395	313.642			622.246	635.465	438.363	418.17	412.865	453.208	581.795	325.521		581.777	474.648	549.253
	286.699	482.294	328.184			617.825	536.249	420.612	419.233	391.209	362.469	583.167	450.94		538.832	444.129	598.741
	293.178	554.823	323.672			582.435	570.337	467.483	560.88	388.937	428.908	524.925	311.342		346.672	494.465	500.604
	301.395	470.169	315.583			544.468	596.34	326.653	452.616	393.636	417.435	627.467	360.038		488.17	328.231	395.851
	310.511	496.382	311.466			500.843	648.403	440.567	551.035	369.025	431.861	611.465	347.106		555.092	475.557	658.222
	326.224	510.877	315.192			605.56	593.894	384.471	319.319	389.193	360.778	579.54	330.785		522.934	326.329	476.267
	302.307	456.744	313.863			513.588	558.598	417.293	458.885	387.462	379.96	621.29	363.94		528.483	400.896	395.413
	335.037	417.949	316.022			582.423	521.159	417.792	563.742	363.282	339.796	562.856	341.704		582.184	472.121	568.217
	302.511	412.81	311.536			524.672	572.842	387.69	521.854	406.105	427.776	557.544	384.676		485.652	424.054	552.001
	291.488	447.977	311.037			572.626	524.14	433.879	498.925	355.075	338.42	572.543	335.357		417.877	392.246	462.471
	323.093	473.536	314.715			602.414	606.817	358.08	587.679	402.556	374.813	526.859	368.629		499.234	399.775	427.505
	320.215	565.78	315.295			646.7	532.684	426.519	398.529	434.343	432.696	594.635	349.466		517.899	303.899	577.009
	305.579	442.387	322.248			623.295	639.465	383.169	573.49	419.568	415.654	547.833	341.249		595.662	472.379	533.477
	297.265	461.807	310.746			499.262	511.171	456.451	430.677	344.516	440.2	593.945	402.247		551.071	576.096	423.211
	338.959	463.887	315.402			484.579	517.621	406.534	566.656	407.625	424.396	611.492	382.114		588.98	350.511	397.399
	293.788	460.516	304.332			631.617	596.225	310.989	376.403	399.836	355.515	592.566	315.403		482.479	345.998	406.384
	302.81	472.587	297.756			476.331	554.584	356.456	532.958	377.402	475.425	650.335	284.556		415.322	410.848	496.274
	303.358	482.458	304.247			624.329	697.784	394.066	469.381	450.657	437.814	609.117	288.92		648.2	342.914	529.52
	310.2	381.082	323.206			505.154	475.298	436.512	595.536	414.276	331.007	622.668	318.767		615.184	395.433	492.336
	294.664	465.444	294.846			460.701	702.69	392.997	540.165	401.467	416.99	629.969	298.045		597.549	309.716	437.634
	307.935	500.882	308.98			597.962	475.926	444.105	582.826	404.126	393.581	510.119	306.524		598.598	434.965	564.571
	290.262	510.579	311.352			611.443	509.045	342.432	458.995	402.303	437.948	592.294	349.13		682.497	641.086	415.587
	350.945	573.06	307.579			536.855	618.032	461.869	409.446	421.932	425.774	616.226	300.019		369.229	316.529	610.625
	332.574	442.815	309.562			464.574	511.078	320.931	482.872	419.91	406.935	584.966	302.989		546.354	312.272	359.476
	296.781	556.182	297.857			551.963	663.138	413.731	548.095	332.239	421.061	572.799	296.321		495.796	384.227	438.486
	298.215	444.094	302.719			537.408	515.675	429.292	465.126	414.53	339.929	704.286	335.768		359.428	457.585	656.251
	307.018	391.982	320.884			573.967	610.115	385.283	433.708	373.29	399.09	632.366	378.752		517.754	436.083	453.237
	288.992	433.215	305.57			507.781	494.843	397.646	469.49	392.766	427.614	527.983	366.875		654.85	472.39	429.226
	315.232	478.937	299.351			593.374	634.783	393.305	427.767	394.911	443.874	600.772	305.863		606.211	309.396	375.526
	298.341	419.081	297.733			576.911	705.372	390.382	327.578	349.458	455.663	574.167	379.579		633.588	306.656	640.177
	275.817	428.272	299.708			552.325	527.48	441.408	594.793	338.248	454.31	609.912	297.63		503.535	578.806	441.041
	338.637	479.511	302.075			591.885	668.651	481.351	349.03	393.637	513.14	602.149	407.496		594.647	469.824	392.194
	303.729	402.099	297.171			464.917	554.139	409.679	428.782	422.702	421.949	809.406	311.978		341.756	386.131	526.063
	295.882	465.694	299.077			492.301	518.818	402.682	498.329	467.745	294.149	564.38	396.502		547.153	373.318	477.03
	306.117	500.879	297.761			560.626	643.749	401.789	444.344	311.489	462.688	518.749	308.98		557.07	540.744	424.692
	285.496	497.907	314.047			606.404	571.37	426.896	514.317	490.211	398.303	537.031	411.921		343.135	403.889	412.926
	300.219	438.862	307.586			521.883	520.511	348.714	450.422	471.962	406.955	526.03	393.937		433.863	314.206	395.172
	307.072	466.261	287.8			541.475	604.061	350.398	431.902	354.127	376.73	663.496	327.113		509.052	472.781	576.244
	290.312	483.365	288.403			510.515	505.477	408.437	528.62	449.397	425.959	591.656	297.407		512.458	375.654	554.212
	288.691	489.835	278.269			570.197	549.306	422.87	419.414	428.42	411.679	562.924	321.841		486.317	405.989	369.143
	293.714	458.228	286.519			592.356	507.959	389.35	385.456	460.524	429.578	569.596	297.53		459.727	585.825	435.618
	301.437	481.992	292.92			495.77	614.517	434.469	445.842	451.169	504.778	547.455	313.81		361.06	456.401	395.775
	315.96	453.974	298.94			473.041	578.743	425.257	532.156	384.779	508.574	562.118	280.74		517.346	390.072	549.837
	303.719	478.592	296.122			517.223	509.573	397.121	488.795	394.238	399.877	602.074	318.997		505.449	392.887
	279.715	444.397	285.402			498.488	500.662	388.673	408.134	385.083	490.807	631.974	313.23		657.029	386.644
	290.189	504.15	283.151			515.513	636.433	361.486	422.33	314.291	381.55	497.87	291.578		565.138	593.459
	277.839	486.763	288.287			636.523	585.953	410.192	380.625	362.663	392.456	615.561	336.8		346.047	504.082
	282.293	463.535	297.73			665.491	593.741	408.912	504.826	414.376	384.833	487.156	369.878		639.718	377.357
	340.046	514.276	288.052			600.447	569.821	326.799	426.184	448.428	332.526	564.706	320.455		443.424	476.693
	299.645	489.433	288.017			491.324	498.78	438.422	391.811	421.647	290.02	662.509	288.789		642.305	520.45
	281.097	469.728	296.857			505.877	605.906	350.337	404.133	388.433	425.765	619.669	298.446		594.011	406.492
	292.155	436.081	291.543			696.332	508.438	378.842	418.485	315.305	419.625	698.967	285.443		344.109	335.61
	302.168	862.179	294.453			448.381	539.135	432.612	437.409	418.069	358.854	594.153	285.947		413.233	346.699
	322.716	729.074	306.103			600.835	646.143	402.617	480.435	412.772	319.549	682.818	339.449		570.36	500.716
	356.2	579.637	288.456			579.987	616.467	421.852	452.651	438.531	375.082	581.018	280.149		458.821	515.225
	280.831	664.056	295.957			700.982	572.653	432.189	486.676	322.431	440.32	670.911	401.761		596.595	365.908
	309.598	623.726	294.238			464.471	533.897	441.68	483.833	358.536	420.301	601.012	281.648		447.556	569.388
	284.464	611.911	289.032			571.047	557.2	434.229	475.117	433.175	433.495	581.437	306.485		555.531	418.474
	283.036	817.723	295.633			530.435	566.546	439.59	455.976	388.382	339.294	641.152	304.264		508.309	454.285
	275.892	577.608	291.691			592.11	603.78	468.895	544.582	519.505	382.463	667.204	293.024		504.862	406.035
	319.603	667.722	304.191			620.115	611.76	398.013	415.113	467.854	419.291	521.782	351.903		541.207	376.611
	298.272	596.912	295.5			432.808	577.435	379.078	528.321	389.176	409.779	733.208	286.804		718.971	335.58
	294.945	678.873	292.457			517.571	485.571	437.436	489.389	448.381	358.1	578.758	314.166		652.409	483.513
	304.409	637.842	292.007			487.141	585.48	399.717	372.321	348.409	355.579	589.784	370.588		334.762	428.432
	323.085	570.028	283.578			534.241	551.89	368.632	385.629	379.951	447.117	575.444	369.066		544.146	445.401
	279.055	637.344	297.083			493.81	551.141	410.642	430.047	399.623	423.564	501.26	310.356		685.947	346.319
	291.017	695.054	288.625			495.867	581.709	447.987	529.68	430.809	387.248	612.51	331.459		612.787	580.979
	295.83	681.498	292.723			592.372	538.825	379.218	391.306	411.106	368.088	676.634	396.849		368.316	332.022
		687.442	285.424			566.851	563.847	431.968	397.213	355.643	370.294	520.979	346.316		548.162	427.88
		817.229	299.562			523.579	530.021	364.803	356.023	365.152	411.654	630.577	350.678		650.351	320.429
		536.494	281.714			501.37	558.051	444.026	561.925	418.741	326.815	601.289	298.018		511.738	387.889
		816.871	285.992			537.775	783.585	361.446	616.597	334.393	370.077	654.376	320.134		596.735	304.406
		649.611	285.884			505.031	574.759	453.886	639.465	416.082	435.541	660.981	304.305		607.401	563.814
		602.178	300.514			580.676	629.171	459.577	681.031	358.208	423.007	671.21	368.868		519.043	550.203
		626.215	288.962			551.832	671.147	460.629	653.189	384.068	371.137	660.954	405.735		556.233	462.544
		786.754	300.842			566.954	570.741	448.2	613.128	383.692	372.984	655.544	349.037		523.275	496.626
		620.699	281.85			507.979	619.996	453.751	656.391	423.996	339.333	592.534	316.764		615.343	465.019
		732.292	287.809			516.075	503.639	405.269	664.856	422.252	423.718	558.069	316.716		693.494	508.106
		602.502	287.012			569.769	517.258	432.619	586.671	438.008	383.64	555.622	324.804		551.893	539.822
		738.576	271.366			538.447	589.072	416.454	775.024	434.261	421.343	672.896	348.752		658.361	369.751
		603.96	295.106			528.916	555.024	375.005	662.298	439.726	414.718	646.799	327.042		493.225	428.2
		613.088	272.238			504.485	509.674	431.996	675.872	370.273	382.898	543.506	303.902		453.684	402.375
		683.484	262.024			488.65	550.741	406.056	723.452	361.602	442.606	535.695			328.77	463.014
		789.398	276.178			502.505	581.062	412.163	644.172	361.573	459.09	590.357			744.785	447.991
		624.879	288.988			498.78	564.405	409.603	873.407	370.425	340.181	541.551			706.112	456.877
		716.295	275.422			624.813	525.889	408.644	707.085	397.234	468.377	636.572			590.099	436.849
		613.65	286.104			617.722	532.421	442.509	688.898	430.375	388.145	530.966			424.993	401.136
		707.618	289.854			492.588	534.692	374.975	751.132	433.303	459.699	512.556			619.885	484.004
		622.341	265.407			592.814	476.804	445.768	621.876	436.34	488.488	542.143			532.411	506.141
		691.25	268.258			532.4	528.292	398.967	647.335	391.193	544.173	552.511			515.42	323.408
		627	273.435			589.665	577.454	395.482	702.848	317.864	457.068	584.895			363.38	365.3
		638.977	280.845			573.015	544.229	421.982	607.199	334.184	368.036	709.056			442.772	390.419
		642.19	268.801			567.979	555.578	424.023	542.843	342.952	544.103	521.668			596.596	373.233
		683.612	272.228			515.156	497.191	376.057	670.942	310.385	441.874	561.619			632.59	306.283
		684.316	269.02			562.902	608.322	433.504	538.294	384.356	416.673	590.103			580.874	479.43
		725.763	278.393			486.402	704.046	354.463	681.269	342.186	521.992	718.476			353.119	433.095
		601.654	284.029			569.83	512.479	357.941	626.931	362.532	361.537	581.129			506.221	373.776
		682.1	267.799			591.388	473.18	402.601	674.425	417.215	509.093	559.987			452.067	476.812
		579.091	284.436			546.772	533.764	379.531	639.97	442.833	406.665	593.945			639.483	399.403
		710.513	278.928			563.336	547.979	408.182	603.244	453.132	420.061	543.968			492.873	348.894
		609.592	284.39			627.974	558.827	423.492	609.034	380.005	388.581	478.212			560.128	394.357
		704.906	271.034			575.259	664.833	386.885	552.257	365.987	395.937	523.744			536.039	333.572
		635.432	284.951			542.546	610.23	351.386	683.736	477.956	445.576	635.214			600.689	363.258
		613.092	276.649			488.641	569.752	427.939	576.265	443.22	484.086	641.36			316.337	576.054
		712.425	280.593			591.395	533.375	432.865	674.964	500.966	340.401	528.241			545.833	347.858
		770.669	268.596			452.815	528.29	412.382	632.314	461.083	482.659	586.442			545.461	470.018
		710.149	269.925			627.734	543.53	392.903	775.735	384.115	459.626	546.765			477.478	403.844
		680.211	272.692			660.757	594.856	452.343	517.59	390.41	418.208	485.67			601.295	423.022
		827.484	277.96			459.996	536.649	460.981	693.762	331.263	329.105	524.576			354.151	346.081
		626.967	271.759			595.491	540.505	441.199	651.718	435.335	360	562.768			493.742	394.144
		709.635	292.242			608.085	487.958	360.727	570.054	404.953	414.946	593.809			558.843	345.565
		650.635	281.42			601.085	611.145	377.017	631.872	399.278	483.44	531.14			646.139	432.085
		701.547	274.529			614.88	538.706	417.281	625.465	402.177	375.192	570.607			527.29	360.505
		735.837	272.052			538.542	538.722	402.966	691.349	470.094	401.027	531.69			629.423	319.713
		614.336	276.455			661.283	565.571	415.375	654.713	374.385	377.921	616.897			493.009	504.09
		678.202	281.25			596.453	577.122	389.029	710.051	401.075	390.576	560.542			490.825	383.856
		676.568	273.504			519.275	628.183	365.313	661.373	450.942	448.082	587.674			538.337	481.761
		702.316	295.655			580.57	566.43	379.278	584.584	479.64	447.365	555.603			487.737	363.673
		698.8	288.102			503.48	606.76	468.121	629.887	353.01	414.119	506.429			610.242	442.197
		527.588	281.954			595.195	566.231	415.968	566.205	387.224	401.39	574.81			673.694	393.994
		663.895	278.484			610.059	486.465	409.27	676.695	473.146	465.61	405.454			509.462	443.843
		672.043	282.516			554.088	550.898	417.813	680	394	397.437	516.537			447.401	367.529
		770.122	278.012			537.688	559.159	420.226	601.119	393.142	456.144	517.072			538.841	460.689
		694.07	271.038			552.588	604.457	425.861	611.746	472.66	478.027	459.538			454.279	569.643
		679.01	268.778			497.719	556.376	385.341	656.292	395.41	424.619	340.163			662.525	350.364
		713.325	267.277			521.58	571.932	438.685	673.821	442.123	422.275	487.201			540.469	402.606
		722.593	267.101			527.741	622.817	405.751	653.672	447.457	489.423	509.807			556.675	345.169
		644.482	266.927			559.964	537.614	353.774	657.271	429.698	407.198	473.178			356.458	299.388
		787.434	274.003			586.829	513.416	448.047	657.245	429.956	474.809	444.238			506.323	566.407
		756.074	271.478			666.2	531.521	435.348	711.952	410.987	444.753	431.095			575.073	304.206
		636.47	268.752			546.082	599.132	484.927	621.68	415.671	388.373	474.217			411.23	537.743
		702.352	263.04			492.952	556.68	400.476	635.51	433.21	358.557	474.445			641.962	347.178
		776.444	269.583			553.802	558.958	365.311	682.758	505.117	484.828	389.913			398.75	316.598
		629.097	264.472			590.958	559.771	371.053	661.187	356.543	466.597	397.687			574.383	341.362
		760.693	265.83			588.308	584.292	449.665	690.173	435.025	358.73	397.641			591.676	344.701
		619.125	280.506			462.657	619.77	378.984	583.786	451.344	439.783	305.678			564.579	331.65
		914.347	268.843			522.187	502.066	331.317	686.202	473.638	448.923	528.001			529.259	466.046
		688.69	278.079			605.984	540	345.041	672.865	395.475	503.699	474.974			524.461	557.106
		741.69	271.105			454.9	493.702	417.467	558.126	390.365	468.766	480.888			441.892	535.462
		621.41	283.522			539.654	541.755	415.614	587.67	414.284	428.712	465.359			374.392	379.741
		657.098	269.23			517.238	553.756	388.276	701.622	372.227	355.29	516.984			494.014	554.392
		685.716	269.804			458.17	679.274	417.34	581.026	423.122	530.525	476.896			417.027	316.796
		661.984	263.497			476.065	599.521	436.51	638.2	423.761	372.735	423.394			416.297	311.686
		631.972	267.349			465.793	546.163	355.627	575.212	485.355	480.449	566.022			545.336	317.24
		674.658	258.729			474.482	590.221	399.36	703.773	377.37	536.455	480.348			407.429	369.938
		741.634	269.254			570.543	492.236	381.91	439.179	420.327	424.416	479.74			453.94	457.924
		787.851	291.039			593.773	516.99	363.009	528.045	311.716	431.032	396.336			562.268	419.946
		633.864	284.322			530.372	625.188	390.414	481.718	467.711	391.543	430.341			477.539	501.383
		713.458	282.695			467.473	529.531	418.267	432.829	439.029	437.894	445.62			537.036	335.525
		630.77	282.477			511.957	583.474	434.784	489.948	437.295	447.436	475.754			484.614	443.836
		647.584	279.007			522.333	616.589	443.061	432.081	412.932	393.946	392.422			566.967	491.822
		665.508	283.904			578.236	520.263	404.594	410.233	470.719	444.968	398.308			555.069	327.834
		634.188	295.072			599.421	522.549	373.014	348.68	429.574	422.864	428.447			490.906	418.203
		612.983	286.65			475.496	605.033	364.926	438.755	498.215	416.292	331.149			456.351	393.149
		655.699	294.492			519.589	527.665	406.87	465.794	412.755	416.424	411.941			372.255	402.334
		593.642	302.165			604.166	630.518	405.297	565.616	363.311	356.31	605.799			465.63	614.709
		705.309	284.936			583.305	550.341	335.805	457.642	429.756	379.503	516.091			602.09	444.44
		665.899	285.384			547.997	650.354	393.613	434.281	391.71	365.22	478.585			326.344	387.545
		596.913	275.555			487.105	524.959	436.25	406.492	468.711	487.358	448.805			367.822	357.576
		566.639	275.173			640.863	562.694	469.865	358.188	407.406	394.66	458.378			564.465	518.438
		726.547	277.771			645.527	506.78	405.417	435.788	373.556	362.079	508.2			556.325	526.356
		725.66	293.902			723.143	570.284	388.14	413.085	430.535	525.433	441.856			609.529	414.924
		657.173	278.75			511.357	664.953	369.63	469.77	502.84	434.329	574.251			560.603	551.87
		677.92	283.9			511.358	541.366	435.26	465.488	515.253		475.459			472.132	466.714
		751.931	279.61			539.312	484.139	431.637	392.563	396.935		519.744			550.814	536.035
		853.23	278.604			567.467	624.397	418.263	532.337	455.442		472.816			558.322	368.687
		595.722	274.95			483.648	669.333	341.755	500.276	429.303		439.527			695.282	474.654
		620.154	283.562			503.86	757.8	392.039	459.488	463.224		502.093			531.754	382.885
		636.336	281.572			550.231	628.566	351.742	453.146	501.237		413.342			506.445	441.341
		648.16	284.108			486.031	564.685	376.281	438.17	501.885		426.253			504.906	363.269
		606.617	286.346			614.587	547.416	343.884	369.228	468.138		461.37			536.513	346.391
		732.996	293.979			470.846	532.644	384.306	407.152	393.052		512.591			537.398	385.493
		623.133	301.373			602.541	812.116	430.664	483.979	381.976		437.138			515.554	430.933
		672.842	289.46			575.603	615.577	414.15	416.002	390.247		433.593			538.231	451.542
		667.843	281.549			266.272	547.075	396.453	521.169	467.646		415.79			442.653	343.097
		680.546	276.882			409.349	742.298	378.741	470.582	468.025		446.641			531.377	405.61
		651.258	281.122			306.025	631.05	382.534	477.057	443.68		450.921			495.078	353.167
		618.948				335.893	710.613	393.361	568.735	477.56		360.281			555.026	612.625
		685.493				434.066	713.488	464.996	460.545	460.622		349.697			373.504	419.699
		606.947				422.199	618.406	441.443	360.892	405.301		425.28			351.028	458.781
		646.197				431.601	505.021	373.665	514.835	432.247		436.644			346.345	586.677
		714.512				413.242	502.78	395.606	400.281	356.363		464.63			343.099	426.359
		679.12				401.111	489.09	322.7	463.582	445.885		510.017			435.841	529.386
		629.338				399.711	610.294	370.264	511.594	394.203		564.982			580.569	543.631
		623.267				451.075	575.87	378.835	489.184	450.917		490.196			535.641	546.22
		687.992				418.832	581.599	423.136	491.062	374.182		487.623			593.344	426.511
		615.628				459.856	652.591	462.133	435.368	412.019		427.111			547.036	389.549
		832.872				277.268	556.66	372.746	388.258	421.774		456.401			360.093	454.831
		645.244				269.52	536.996	394.043	408.427	348.735		472.948			513.13	424.515
		701.839				405.242	512.872	320.252	529.023	458.195		444.402			513.15	402.116
		599.302				270.959	602.32	346.51	607.303	458.383		432.425			443.423	485.532
		567.777				517.47	588.162	343.494	475.884	380.83		405.386			386.956	493.518
		692.057				404.477	621.077	390.842	516.173	460.718		439.007			522.771	515.929
		694.448				436.303	628.682	378.05	391.042	480.344		366.88			603.224	628.901
		728.398				428.812	579.972	442.026	523.562	368.1		422.226			572.496	439.238
		718.492				410.499	619.668	460.985	400.078	355.045		492.617			537.573	549.806
		645.973				443.073	592.65	383.805	422.074	439.23		472.866			529.704	374.229
		611.61				432.977	577.547	410.654	471.326	340.842		455.788			572.529	324.753
		729.341				405.928	607.992	355.121	401.528	446.731		425.402			681.971	380.638
		756.593				432.615	671.242	417.493	394.471	343.375		421.107			396.559	329.566
		737.524				424.531	622.87	395.748	447.004	427.377		368.249			466.929	475.652
		727.748				387.421	548.77	407.586	413.394	412.916		396.251			588.228	343.52
		572.639				434.089	530.938	311.929	415.762	356.112		517.504			563.658	331.874
		605.534				445.182	524.516	401.335	476.244	335.698		476.423			470.997	347.286
		705.057				296.875	550.11	355.316	513.011	378.474		395.226			372.626	460.366
		604.756				437.304	724.952	342.766	439.513	413.733		423.534				483.805
		659.096				401.591	542.409	465.536	540.022	400.721		452.392				513.536
		689.453				429.081	605.506	361.852	454.834	393.671		315.367				327.139
		668.194				426.234	574.965	401.725	465.494	339.906		506.333				476.767
		620.754				365.024	578.399	386.916	385.913	406.543		445.563				395.935
		589.63				390.407	575.647	414.857	435.848	367.491		467.369				650.042
		650.833				389.262	555.783	410.773	462.828	471.408		434.888				474.374
		625.376				380.964	681.236	403.029	495.213	391.578		516.943				580.383
		529.9				427.136	585.759	445.719	397.491	390.869		415.591				437.686
		546.527				424.696	702.56	429.565	345.25	400.874		389.904				427.39
		587.477				386	613.961	413.236	512.622	393.069		486.31				329.361
		572.586				444.106	546.512	411.792	348.19	403.602		502.612				486.748
		533.357				503.959	645.327	354.055	444.22	362.524		355.951				467.778
		554.861				380.939	604.535	404.98	428.039	429.478		561.088				441.871
		585.75				436.494	666.738	385.591	488.836	340.392		453.851				340.618
		613.286				430.449	540.485	449.616	495.605	529.054		449.685				414.663
		495.478				260.649	575.649	400.487	650.033	431.605		494.393				553.449
		617.736				391.839	619.331	384.937	409.194	339.563		380.073				541.953
		530.392					634.984	363.721	363.278	408.148		498.919				354.162
		566.573					494.253	390.908	432.936	444.915		426.476
		668.408					630.963	382.623	489.891	350.493		435.348
		605.734					589.672	438.451	439.072	426.982		418.427
		594.623					740.207	454.444	365.206	413.595		743.366
		523.454					626.371	363.947	406.567	463.92		570.294
		608.071					604.071	402.137	360.977	428.853		546.194
		576.793					557.419	453.247	476.269	401.745		563.504
		622.921					519.402	452.647	460.616	390.102		589.767
		511.028					610.524	396.523	509.96	431.189		532.832
		665.922					510.221	321.937	473.801	468.62		617.048
		608.701					592.281	399.297	411.791	447.347		553.599
		610.972					526.455	351.464	457.711	472.953		634.605
		631.452					627.816	385.515	424.885	418.685		580.191
		622.78					623.883	378.809	436.939	372.566		544.303
		555.963					576.003	385.114	391.562	470.082		636.208
		570.601					571	299.432	481.292	415.032		641.612
		591.399					594.563	366.881	482.626	395.585		569.756
		539.092					543.147	377.54	570.968	435.363		589.089
		560.337					570.858	366.68	498.901	458.608		599.664
		579.614					557.182	438.807	418.655	377.202		611.078
		500.838					585.908	395.158	464.096	459.087		713.634
		661.739					547.324	384.091	470.488	465.132		641.544
		618.918					552.901	418.425	454.837	369.708		614.308
		560.997					623.145	302.534	496.887	398.817		775.976
		543.597					494.74	428.296	413.108	396.261		633.811
		569.682					583.602	386.877	545.89	484.653		581.209
		621.647					602.522	372.152	435.876	440.317		538.81
		627.599					627.66	376.521	485.808	477.649		568.01
		509.848					575.862	350.204	418.709	427.623		606.437
		646.847					610.124	414.506	401.697	427.184		693.506
		506.82					604.918	481.746	472.637	450.011		573.534
		635.43					684.489	331.794	377.167	442.589		536.62
		575.551					517.886	416.125	502.255	438.431		542.179
		817.88					616.197	403.985	481.483	439.234		658.888
		634.338					560.601	424.083	436.478	390.855		619.166
		539.039					541.336	403.57	575.41	471.974		506.458
		600.616					539.126	416.477	469.019	487.104		661.167
		606.434					646.935	345.759	408.255	451.438		592.457
		534.223					739.827	402.26	494.816	378.679		673.361
		592.153					558.106	399.597	413.315	449.483		657.728
		533.767					644.244	378.137	379.908	505.977		702.55
		553.926					560.231	488.356	387.451	468.851		664.826
		611.34					622.551	456.977	437.573	393.111		591.503
		660.95					570.156	468.434	390.395	455.735		484.43
		531.556					671.823	335.826	530.021	401.129		525.566
		487.915					562.027	388.388	346.111	410.803		530.855
		653.662					630.826	389.496	471.181	448.672		571.748
		504.101					577.953	396.935	361.53	383.208		615.251
		515.213					609.395	430.883	397.829	381.652		571.911
		639.622					581.186	380.149	446.595	532.742		719.313
		650.361					552.657	305.154	421.775	467.976		652.874
		521.023					630.03	341.505	424.618	439.655		541.992
		522.516					541.151	298.502	488.349	447.051		587.874
		554.008					594.604	422.163	408.702	474.069		599.315
		497.759					572.691	403.658	356.865	446.06		501.773
		536.317					483.618	383.513	465.991	460.192		599.972
		590.209					509.335	448.815	424.275	489.118		570.585
		652.69					677.71	417.476	489.945	392.956		589.566
		556.268					542.95	333.633	336.273	421.103		563.304
		609.406					539.867	419.09	410.991	441.662		532.328
		774.894					554.135	328.783	428.466	441.657		658.832
		565.837					584.809	327.414	389.875	434.446		712.77
		581.035					627.072	361.19	433.397	427.038		616.011
		630.193					517.047	347.163	460.2	455.694		832.92
		583.502					542.334	331.202	406.134	380.173		560.633
		621.76					517.447	325.69	410.902	389.791		576.04
		598.468					526.558	397.52	432.919	470.528		642.041
		686.451					657.566		469.635	386.3		566.311
		606.674					559.691		466.944	412.79		565.489
		620.715					486.145		395.925	430.764		568.399
		618.257					566.888		409.241	374.135		628.769
		579.85					553.447		528.565	411.354		607.241
		565.854					605.337		431.068	366.054		560.294
		622.368					543.682		483.791	403.211		609.525
		567.302					515.425		416.403	407.212		693.666
		545.466					530.934		513.104	484.096		620.577
		548.195					608.104		421.748	448.311		507.03
		627.259					651.616		448.965	385.522		658.467
		529.538					527.235		395.569	428.061		541.565
		526.015					531.205		462.389	409.695		561.972
		526.195					605.235		507.778	410.142		628.688
		505.635					622.332		477.461	404.977		638.594
		568.542					647.891			431.755		582.74
		581.603					638.219			440.911		558.922
		532.039					632.659			428.067		495.553
		571.665					594.728			393.638		707.894
		558.664					553.376			406.017		554.312
		634.277					573.745			386.791		579.292
		531.809					688.539			355.746		586.196
		596.164					639.819			350.225		663.302
		630.858					562.635			407.862		491.248
		544.144					611.324			418.86		581.824
		583.449					600.2			401.755		577.02
		615.166					601.403			383.616		625.123
		598.788					561.56			379.326		649.734
		612.869					595.405			455.021		584.393
		506.091					606.771			441.369		537.199
		576.575					579.636			476.533		523.322
		502.731					553.282			387.487		537.218
		559.735					573.48			364.713		669.157
		696.98					506.069			399.673		669.282
		646.893					646.604			438.019		630.561
		707.531					602.422			443.976		564
		656.942					517.895			362.133		637.857
		688.477					622.101			401.551		673.663
		709.981					746.142			346.821		637.408
		882.937					528.819			422.036		595.692
		578.867					543.407			352.38		645.904
		704.012					592.135			380.898		695.547
		592.011					640.843			425.87		562.142
		679.109					576.601			501.196		621.412
		647.044					596.319			387.218		571.316
		859.017					586.958			458.96		646.468
		778.097					708.423			383.228		652.335
		796.706					626.252			424.552		646.969
		769.269					643.663			431.77		606.233
		689.8					588.887			410.08		507.113
		808.211					646.833			367.81		520.977
		662.823					582.445			361.597		514.566
		711.158					513.446			346.303		699.842
		709.164					622.864			368.365		594.53
		724.278					513.15			438.23		554.909
		760.187					600.582			370.875		830.37
		717.408					534.951			403.322		613.136
		802.382					572.381			401.949		583.503
		691.904					577.779			391.549		582.516
		761.101					611.521			509.605		564.584
		805.15					591.16			466.486		519.519
		765.037					551.395			438.842		559.392
		683.893					537.727			454.533		555.262
		713.893					525.184			458.403		590.004
		805.719					503.31			475.586		629.833
		601.892					678.173			393.84		525.407
		618.033					551.033			492.002		596.893
		619.634					652.796			447.448		568.46
		657.735					473.888			361.909		527.346
		752.838					535.839			409.206		753.1
		853.776					644.902			457.204		518.229
		722.011					619.752			333.386		553.762
		575.985					591.353			399.525		615.227
		723.978					529.198			468.393		507.236
		670.657					611.518			394.214		594.344
		721.732					528.267			422.531		538.81
		834.331					598.959			488.222		493.337
		710.623					632.336			399.096		585.888
		585.872					488.695			403.705		584.649
		684.604					543.663			433.56		591.963
		709.221					565.893			376.371		589.768
		650.514					542.801			412.953		633.487
		773.56					509.154			405.464		662.326
		776.624					545.684			408.523		504.949
		736.443					566.957			369.813		679.408
		688.539					586.739			460.338		583.659
		684.404					572.046			363.942		617.095
		662.564					597.117			462.3		644.4
		780.291					552.18			384.924		703.933
		708.437					605.212			439.722		652.04
		633.663					606.505			490.612		595.867
		773.716					649.254			472.129		652.087
		723.675					676.767			457.625		557.218
		764.15					605.073			418.05		596.583
		741.715					618.706			352.182		631.895
		664.192					556.746			383.326		568.006
		733.11					624.147			362.999		619.429
		687.583					512.135			453.287		699.44
		627.612					584.909			446.091		604.493
		607.133					574.078			391.55		660.947
		715.26					591.66			372.316		595.448
		681.512					511.367			392.337		520.458
		705.724					645.138			371.525		649.342
		756.034					627.005			402.599		650.8
		697.459					562.28			376.81		604.074
		604.855					521.054			467.024		594.491
		640.478					523.871			453.956		569.156
		768.266					713.793			357.525		585.415
		614.609					608.404			334.157		586.797
		697.112					687.956			487.697		604.918
		738.867					621.82			409.778		745.285
		775.16					568.579			386.014		647.152
		830.203					525.55			478.107		680.337
		663.591					612.244			447.836		545.724
		735.667					682.574			401.046		687.284
		644.238					608.275			407.726		572.372
		717.03					515.354			385.481		710.982
		764.502					552.637			423.473		599.019
		705.689					546.193			373.561		622.901
		666.1					507.439			372.167		570.088
		659.926					527.073			473.251		666.938
		651.136					572.706			431.051		604.779
		673.183					542.668			421.821		653.734
		808.827					526.647			425.435		718.085
		657.04					498.135			423.889		572.955
		673.141					586.224			427.35		585.807
		774.685					629.451			441.601		622.603
		795.054					503.731			392.343		636.693
		633.947					590.313			397.043		580.822
		719.745					602.897			386.263		683.127
		637.988					539.899			420.303		676.585
		622.399					703.578			353.609		559.96
		984.651					604.268			355.055		584.572
		664.264					547.985			458.8		604.194
		576.714					561.725			423.791		489.134
		695.506					631.386			344.297		656.188
		673.234					595.653			373.523		611.619
		642.909					650.511			415.75		578.262
		702.069					549.818			389.674		602.837
		791.741					607.268			420.902		559.441
		623.678					505.069			341.931		588.676
		711.224					527.98			350.016		532.278
		659.046					523.153			360.301		629.889
		655.241					639.298			425.871		559.739
		798.27					555.809			392.369		547.638
		632.767					646.951			376.401		593.894
		630.389					583.229			458.106		632.743
		634.731					495.641			428.833		621.023
		786.02					629.068			411.093		681.389
		748.396					826.511			439.43		669.567
		892.081					609.391			369.469		554.985
		715.252					575.403			480.282		508.93
		742.016					622.773			410.042		544.035
		699.031					534.893			425.407		625.074
		682.452					579.207			384.126		508.262
		642.112					566.785			389.339		636.771
		770.582					513.215			392.618		551.39
		811.807					634.863			369.513		679.405
		764.847					673.135			468.226		556.649
		762.518					526.206			341.756		641.659
		657.462					599.718			418.431		549.465
		681.207					548.191			453.913		707.366
		653.053					572.355			469.783		740.941
		689.831					527.735			417.341		582.061
		652.862					610.533			346.686		584.129
		650.416					535.651			474.059		596.373
		670.993					702.032			408.028		665.74
		731.19					613.622			412.824		649.329
		731.304					501.844			392.138		621.925
		799.25					573.135			327.877		569.045
		711.009					591.357			399.08		634.9
		690.537					622.077			319.288		672.852
		884.424					593.662			336.653		563.701
		848.148					656.49			352.72		520.169
		685.204					582.907			381.185		590.235
		631.702					637.919			383.841		554.08
		813.22					652.275			406.569		714.539
		707.12					560.557			354.327		617.946
		686.655					516.232			411.462		658.698
		731.777					632.843			380.616		605.858
		794.172					572.944			383.701		685.5
		761.504					498.336			349.226		595.835
		744.576					697.886			393.76		537.522
		687.169					627.731			404.994		630.533
		790.134					564.899			393.972		479.195
		896.76					705.12			299.621		574.915
		661.071					539.049			405.289		615.152
		664.073					559.226			389.517		608.366
		738.59					589.356			376.095		637.565
		710.098					538.388			431.564		641.932
		805.669					633.011			421.839		550.926
		663.934					673.844			313.551		579.584
		757.194					566.325			375.288		578.893
		699.686					630.619			370.017		573.042
		667.42					537.793			449.933		507.566
		721.165					594.995			415.992		570.109
		707.316					546.911			317.562		660.832
		659.908					626.656			350.689		606.735
		626.596					588.061			365.529		780.285
		709.954					575.902			357.652		668.065
		714.496					525.924			458.77		490.684
		580.686					561.36			348.573		606.354
		577.886					488.251			295.719		521.157
		626.664					630.364			354.791		559.47
		627.092					622.415			421.1		660.42
		647.976					717.353					635.722
		678.661					592.335					696.302
		675.929					651.757					668.821
		657.208					498.976					663.814
		628.226					596.053					589.654
		728.713					499.972					634.051
		796.46					584.923					612.886
		579.715					737.196					523.199
		736.642					696.974					613.443
		674.875					494.135					549.095
		641.431					557.217					570.828
		692.292					594.047					621.81
		639.42					557.14					529.64
		621.841					716.732					607.22
		664.83					557.059					516.518
		604.408					621.66					608.115
		717.131					547.957					560.355
		700.966					611.397					572.261
		644.832					630.494					727.707
		747.244					644.5					603.956
		630.089					557.805					544.704
		848.201					603.784					682.03
		639.666					513.868					592.049
							610.688					556.176
							577.376					553.691
							577.747					584.093
							551.173					522.461
							514.503					627.474
							666.095					497.1
							538.895					610.839
							547.895					600.095
							592.998					758.238
							541.763					675.276
							586.187					540.636
							666.876					602.533
							699.822					611.79
							589.526					631.517
							512.907					557.137
							616.755					592.462
							508.825					549.949
							558.877					526.568
							662.974					543.027
							523.689					551.373
							579.693					587.101
							553.981					573.607
							554.232					592.736
							621.193					564.401
							600.539					595.841
							617.718					560.986
							557.643					542.335
							491.085					511.986
							485.701					516.793
							544.911					683.648
							582.011					634.998
							555.49					548.605
							615.764					582.409
							552.674					494.805
							619.197					597.779
							596.111					551.47
							518.589
							591.508
							546.235
							500.399
							574.775
							538.647
							510.658
							642.745
							631.643
							550.37
							642.005
							537.258
							598.298
							527.102
							542.436
							536.684
							629.512
							569.253
							557.635
							485.632
							495.86
							514.298
							519.59
							539.583
							562.774
							529.612
							637.408
							523.505
							585.809
							465.532
							585.392
							607.553
							495.153
							486.053
							556.989
							533.395
							549.676
							557.291
							607.93
							573.362
							768.877
							634.493
							627.212
							547.782
							503.359
							609.91
							661.883
							583.42
							506.161
							481.907
							571.605
							549.793
							578.444
							559.615
							494.303
							568.191
							544.25
							567.51
							515.021
							530.135
							522.789
							665.601
							555.569
							556.814
							492.46
							557.252
							506.193
							524.05
							638.669
							559.165
							622.661
							556.7
							526.341
							522.071
							529.328
							541.971
							684.309
							648.178
							511.522
							492.66
							615.767
							523.336
							484.298
							493.671
							470.788
							628.38
							621.979
							635.17
							585.444
							514.439
							557.806
							565.159
							634.598
							525.944
							496.988
							550.676
							610.554
							489.893
							557.516
							717.953
							544.585
							487.461
							581.211
							602.375
							592.846
							598.268
							564.548
							559.517
							554.011
							591.599
							500.322
							630.309
							529.818
							603.7
							610.535
							518.289
							601.571
							559.67
							561.532
							565.281
							519.298
							603.679
							476.248
							542.635
							659.119
							573.256
							501.82
							632.505
							509.283
							531.485
							614.554
							613.554
							552.054
							599.043
							529.382
							596.525
							519.304
							552.976
							600.345
							554.05
							620.074
							638.5
							610.425
							525.746
							511.73
							530.17
							593.042
							687.592
							504.373
							690.638
							558.811
							464

## Sheet: Figure S6
	A	E. coli CFU recovered								B	V. cholerae WT CFU recovered							B	V. cholerae ∆TCP CFU recovered
		Vc WT x Vc ∆TCP			Vc WT x Vc ∆TCP + Ec						Vc WT x Vc ∆TCP			Vc WT x Vc ∆TCP + Ec					Vc WT x Vc ∆TCP			Vc WT x Vc ∆TCP + Ec
		0 hpi	6 hpi	24 hpi	0 hpi	6 hpi	24 hpi				0 hpi	6 hpi	24 hpi	0 hpi	6 hpi	24 hpi			0 hpi	6 hpi	24 hpi	0 hpi	6 hpi	24 hpi
	Ex p1				1200	27000				Ex p1	900	30000		900	4000			Ex p1	800	900		700	4800
					1500	16000					700	34000		800	50000				900	14000		1000	33000
					1800	15000					500	21000		900	3200				1000	1700		1000	1200
						9000						20000			7000					5500			2100
	Exp 2				700	32000	13000			Exp 2	1500	28000	2200	700	1700	900		Exp 2	1800	3600	800	600	400	460
					900	60000	22000				1700	25000	2700	1200	2900	1300			2100	4200	800	800	1500	900
					1100	50000	18000				1700	44000	2600	800	4000	2100			1700	5800	1050	900	400	1100
						13000	16000					41000	2000		4700	1800				4800	270		2600	920
	Exp 3				700	120000	18000			Exp 3	900	3700	1400	800	16000	3000		Exp 3	900	1100	480	1100	1700	100
					1300	52000	8000				800	1300	2000	700	21000	600			800	200	410	400	800	160
					2100	9000	26000				700	800	1800	1100	1000	1400			1100	200	400	1000	900	1200
						37000	45000					2100	1700		1000	4000				800	460		1000	680
	Exp 4				1600	2100	2000			Exp 4	630	27000	2200	800	1000	800		Exp 4	470	14000	800	680	300	420
					1300	11000	1700				560	10000	2700	770	1900	1000			720	2600	800	720	1800	370
					1200	80000	1300				800		2600	670	35000	2100			600		1050	890	19000	620
						13000	11000						2000		33000	1500					270		23000	660
		Note: data is from 4 pooled experiments									Note: data is from 4 pooled experiments								Note: data is from 4 pooled experiments
